# Supplementary material for: Clinical Impact and Cost-Effectiveness of an Education Program for PD Patients: A Randomized Controlled Trial
Source: PLoS One. 2016 Sep 29;11(9):e0162646. doi: 10.1371/journal.pone.0162646 (PMC5042480; doi:10.1371/journal.pone.0162646)
Supplement: S1 Dataset — (XLSX) [file pone.0162646.s002.xlsx]

## Sheet: HE_datas
Patient_ID	Groups	Hopitalization	Ambulatory_care	Medical_Visits	Medical_Acts	Laboratory_tests	Paramedical_acts	Physiotherapist	Nurse	Orthoptist_or_speechtherapist	Other_ambulatory_care	Dental_acts	Spa-therapy	Treatments	Medical_equipment	Drugs	Other_drugs	Antiparkinsonnien	Psychotropic_drugs	Antidepressant	Hypnotic_drugs	Antipsychotic_drugs	Transportation	Treatments	Therapeutic_education	Total_costs	Δ UPDRSII V3-V1	Δ UPDRSIII V3-V1	v1_updrs_II	v1_updrs_III	v2_updrs_II	v2_updrs_III	v3_updrs_II	v3_updrs_III	Age	gender	Disease_duration	HY_V1	HADT_V1	Dépression_V1	Anxiety_V1	Number_Chronic_conditions
2	Control_Group	4778.11	618.43	375.3	38.69	106.37	40.71	0	40.71	0	57.36	57.36	0	1040.14	0	1040.14	188.172	842.42	9.5485	0	0	9.5485	127.24		0	6563.92	6	3	9	16	9	14	15	19	73.5195	Women	2.00684	3	19	9	10	3
3	Control_Group	921.16	2199.73	319.84	171.64	186	1244.28	279.1	3.78	961.4	277.97	277.97	0	3254.25	924.6	2329.65	308.613	1065.94	955.1	0	0	955.1	0		0	6375.14	-1	9	8	4	7	10	7	13	70.6311	Women	5.02943	1	17	9	8	3
5	Educated_group	8266.92	2347.75	509.5	29.16	37.26	1676.83	1110	4.73	562.1	95	95	0	1220.5	0	1220.5	849.52	361.02	9.96	0	9.96	0	0		250	12085.2	-1	-2	4	11	3	8	3	9	69.8015	Women	10.0452	4	7	4	3	3
6	Educated_group	0	465.02	278.42	49.15	125.71	11.74	11.74	0	0	0	0	0	668.967	0	668.967	121.452	547.515	0	0	0	0	0		250	1383.99	-2	-2	3	10	2	6	1	8	60.0903	Women	1.0486	2	14	6	8	1
7	Educated_group	0	11913.6	361.4	500.56	29.7	11021.9	0	11021.9	0	0	0	0	34833.7	23052	11781.7	651.411	11079.7	50.566	0	50.566	0	0		250	46997.3	0	3	11	8	13	15	11	11	68.3313	Women	10.0479	4	25	8	17	2
8	Educated_group	0	130.91	118.1	12.81	0	0	0	0	0	0	0	0	1628.07	0	1628.07	420.591	1207.48	0	0	0	0	582		250	2590.98	2	1	6	2	5	4	8	3	60.3203	Men	16.0465	3	25	11	14	1
9	Control_Group	6701.51	780.7	336.5	186.69	171.74	0	0	0	0	85.77	85.77	0	2240.43	10.97	2229.46	405.387	1793.34	30.73	30.73	0	0	495.19		0	10217.8	1	-1	7	9	7	14	8	8	45.4675	Women	12.0493	3	16	7	9	2
11	Control_Group	386.82	2406.02	893.1	52.92	49.41	1031.15	1031.15	0	0	379.44	379.44	0	3176.67	109.91	3066.76	139.614	2578.74	348.399	291.771	46.028	10.6	0		0	5969.51	-3	9	4	5	3	9	1	14	44.3943	Men	5.10335	1	38	20	18	1
12	Educated_group	598.71	1890.75	772.2	290.89	0	420.9	405.02	15.88	0	406.76	406.76	0	3604.99	1301.56	2303.43	596.073	1707.36	0	0	0	0	0		250	6344.45	0	2	11	9	9	7	11	11	72.8597	Women	6.10541	3	9	4	5	5
14	Control_Group	2020.38	718.22	548.6	114.4	41.36	13.86	0	13.86	0	0	0	0	3025.91	0	3025.91	413.635	2529.38	82.89	0	0	82.89	0		0	5764.51	2	2	7	12	5	12	9	14	62.2697	Men	16.1095	3	21	9	12	2
16	Control_Group	0	1722.45	207.01	213.77	72.17	1019.54	1017.04	2.5	0	209.96	209.96	0	1468.01	77.44	1390.57	40.596	1349.97	0	0	0	0	0		0	3190.46	-1	0	2	4	1	2	1	4	55.5811	Men	2.11088	0	8	1	7	1
18	Educated_group	0	499.39	44.86	53.47	11.64	236.54	236.54	0	0	152.88	152.88	0	999.884	0	999.884	198.671	801.213	0	0	0	0	0		250	1749.27	-10	-5	15	20	13	14	5	15	61.6263	Women	5.12526	3	20	8	12	0
19	Control_Group	0	969.88	293.03	210.96	0	0	0	0	0	465.89	465.89	0	2120	13.48	2106.52	401.514	1575.21	129.798	122.648	0	7.15	0		0	3089.88	0	0	2	9	2	9	2	9	65.0021	Men	3.12936	1	18	7	11	1
21	Educated_group	0	583.67	266.1	169.1	145.97	2.5	0	2.5	0	0	0	0	1878.14	0	1878.14	14.6835	1863.46	0	0	0	0	0		250	2711.81	2	-1	6	13	5	10	8	12	55.8467	Women	7.14305	3	20	10	10	0
22	Educated_group	1868.45	3151.3	471.2	202.86	180.32	480.52	480.52	0	0	1816.4	1816.4	0	993.891	0	993.891	523.83	315.39	154.672	132.87	0	21.802	113.53		250	6377.17	1	-11	7	13	5	13	8	2	64.7091	Women	7.16769	3	7	1	6	1
23	Control_Group	0	1476.75	528.9	396.56	272.35	127.6	0	127.6	0	151.34	151.34	0	2587.19	0	2587.19	1125.76	1441.99	19.4425	7.12	0	12.3225	1339.57		0	5403.51	3	7	13	25	15	30	16	32	77.9767	Women	9.18823	5	22	11	11	0
24	Control_Group	0	824.63	261.5	0	0	396.5	396.5	0	0	166.63	166.63	0	1329.12	7.81	1321.31	475.718	845.59	0	0	0	0	0		0	2153.75	0	1	5	8	5	8	5	9	71.5838	Men	5.22656	3	15	7	8	3
27	Educated_group	1189.02	1325.38	598.2	94.23	76.09	521.74	517.01	4.73	0	35.12	35.12	0	2561	0	2561	590.35	1956.21	14.442	0	0	14.442	0		250	5325.4	0	2	12	18	5	12	12	20	62.0862	Men	2.27789	2	11	3	8	1
29	Control_Group	2044.76	1939.12	700.3	369.18	113.92	755.72	748.66	7.06	0	0	0	0	2969.82	15.33	2954.49	1148.02	1720.96	85.505	41.4	7.365	36.74	229.48		0	7183.18	3	-2	12	15	16	12	15	13	69.7194	Men	3.27995	4	27	9	18	5
31	Educated_group	0	1781.47	230.1	137.88	117.28	1296.21	1287.25	8.96	0	0	0	0	3111.83	0	3111.83	2224.22	673.93	213.675	208.508	0	5.1675	417.33		250	5560.63	-3	1	8	12	5	11	5	13	69.5551	Women	4.27926	4	27	12	15	4
32	Control_Group	0	1342.01	347.33	279.96	85.15	474.37	441.19	5.68	27.5	155.2	155.2	0	1296.81	33.7	1263.11	730.824	395.684	136.603	133.535	3.068	0	0		250	2888.82	-1	-6	7	9	6	6	6	3	71.6112	Men	1.30322	1	19	5	14	4
33	Control_Group	6827.41	1692.35	436	274.13	246.57	498.2	487.1	11.1	0	237.45	237.45	0	3226.04	20.53	3205.51	2512.05	690.1	3.36	0	0	3.36	545.02		0	12290.8	-3	-6	6	15	6	16	3	9	70.757	Men	6.31622	3	12	9	3	4
34	Educated_group	596.33	976	515.9	157.48	143.31	18.23	0	3.73	14.5	141.08	141.08	0	1944.95	108.18	1836.77	443.838	1392.93	0	0	0	0	0		250	3767.28	-2	-4	9	28	8	23	7	24	61.7632	Men	8.31485	4	25	12	13	3
35	Educated_group	1027.45	640.41	181.8	109.41	66.36	282.84	0	282.84	0	0	0	0	3125.66	97.03	3028.63	1008.42	2020.21	0	0	0	0	0		250	5043.52	2	-5	1	15	7	8	3	10	70.5763	Men	5.33881	4	12	4	8	2
36	Control_Group	0	416	222.62	112.42	0	0	0	0	0	80.96	80.96	0	4369.23	0	4369.23	164.592	4187.05	17.5945	5.7255	10.738	1.131	0		0	4785.23	5	5	5	18	9	27	10	23	60.4819	Men	1.41547	3	16	11	5	0
37	Educated_group	2044.76	842.31	142.4	132.28	11.07	7.01	0	7.01	0	549.55	549.55	0	1050.73	0	1050.73	506.453	543.348	0.9315	0	0	0.9315	514.8		250	4702.6	-3	-3	10	15	6	12	7	12	71.1595	Men	2.4668	1	23	6	17	2
38	Educated_group	0	2522.85	776.33	193.37	81.51	1471.64	1468.8	2.84	0	0	0	0	5705.91	0	5705.91	231.893	5474.02	0	0	0	0	0		250	8478.76	3	4	6	11	7	15	9	15	57.1773	Women	2.46954	1	9	2	7	0
39	Educated_group	502.47	1285.9	467.6	450.29	100.78	267.23	234.28	32.95	0	0	0	0	4659.71	0	4659.71	1703.27	2956.44	0	0	0	0	0		250	6698.08	-1	0	12	13	7	7	11	13	75.3018	Women	4.48734	1	15	7	8	1
43	Educated_group	2264.58	1259.26	453.7	414.49	210.31	160.52	115.61	44.91	0	20.24	20.24	0	5283.74	0	5283.74	994.743	4289	0	0	0	0	0		250	9057.58	2	-2	4	20	3	17	6	18	66.1191	Women	2.56537	3	9	5	4	2
44	Control_Group	0	2124.98	608	503.13	296.94	716.91	583.44	133.47	0	0	0	0	2391.18	17.18	2374	1411.58	932.517	29.902	0	29.902	0	712.88		0	5229.04	-3	3	12	15	9	13	9	18	80.898	Men	15.5647	3	14	10	4	4
45	Control_Group	0	350.38	152.4	40.79	125.47	31.72	31.72	0	0	0	0	0	3182.71	5.96	3176.75	364.033	2714.32	98.397	98.397	0	0	0		0	3533.09	-4	-4	9	24	3	22	5	20	62.3819	Women	10.6475	3	26	13	13	3
46	Educated_group	10462.7	1948.99	618.2	173.57	8.36	1119.86	1026.52	93.34	0	29	29	0	4041.36	123.61	3917.75	1402.57	2274.02	241.156	241.156	0	0	2846.84		250	19549.9	-2	4	11	13	8	14	9	17	55.5072	Men	5.97399	5	9	5	4	2
47	Educated_group	0	470.04	378.7	0	51.04	40.3	40.3	0	0	0	0	0	4167.18	0	4167.18	53.6305	3560.95	552.6	549.98	2.62	0	0		250	4887.22	2	-7	3	16	5	12	5	9	67.4223	Men	4.92539	3	20	8	12	2
48	Control_Group	0	442.72	138.7	0	54.32	249.7	249.7	0	0	0	0	0	5509.34	0	5509.34	25.1405	5484.2	0	0	0	0	610.57		0	6562.63	-15	-20	27	55	26	60	12	35	47.9562	Women	8.85147	5	14	6	8	0
49	Educated_group	0	2489.17	332.2	0	76.73	1181.1	980.07	34.53	166.5	899.14	254.25	644.89	7193.31	79.44	7113.87	2010.75	4983.58	119.54	98.65	9.44	11.45	0		250	9932.48	-10	-6	19	44	13	29	9	38	62.0424	Women	18.935	5	24	11	13	3
50	Control_Group	2044.76	8603.1	542.6	280.92	67.63	7662.71	1093.2	6569.51	0	49.24	49.24	0	39006.3	21788.7	17217.6	1734.04	15190.8	292.759	285.289	0	7.47	1468.96		0	51123.1	5	13	13	16	13	27	18	29	73.6646	Men	14.0014	1	20	9	11	1
53	Educated_group	0	344.34	318.6	0	0	5.5	0	0	5.5	20.24	20.24	0	5693.79	15.33	5678.46	67.1655	5611.29	0	0	0	0	0		250	6288.13	2	-6	1	10	2	3	3	4	53.7194	Women	4.04928	1	11	5	6	0
55	Educated_group	0	1072.51	88	118.31	0	866.2	866.2	0	0	0	0	0	8773.94	990.29	7783.65	433.274	6930.64	419.74	405.58	14.16	0	0		250	10096.5	3	-1	3	3	6	5	6	2	63.9042	Women	16.1068	3	12	3	9	0
56	Educated_group	0	1941.81	385.66	129.82	43.11	1316.91	1312.24	4.67	0	66.31	66.31	0	3206.91	0	3206.91	698.494	2508.42	0	0	0	0	0		250	5398.72	-1	-2	5	10	4	7	4	8	63.9781	Women	1.18275	1	7	3	4	2
58	Control_Group	0	543.52	202.6	109.68	0	139.61	139.61	0	0	91.63	91.63	0	3188.01	0	3188.01	369.766	2815.98	2.262	0	0	2.262	0		0	3731.53	-2	-10	4	19	4	19	2	9	60.5722	Women	3.27447	3	6	3	3	2
62	Educated_group	0	1942.02	232.7	4.72	95.63	1439.66	1439.66	0	0	169.31	169.31	0	2949.78	86.28	2863.5	819.88	1898.56	145.061	138.47	0	6.591	0		250	5141.8	-5	-8	8	13	5	14	3	5	56.8843	Women	7.02806	3	9	3	6	2
63	Educated_group	0	573.28	263.5	71.76	0	238.02	238.02	0	0	0	0	0	1166.58	32.24	1134.34	69.8725	1064.47	0	0	0	0	0		250	1989.86	-3	0	9	12	5	11	6	12	60.8433	Women	8.02738	3	14	6	8	2
64	Control_Group	4997.85	1294.97	696.3	83.61	12.72	251.9	122.4	0	129.5	250.44	250.44	0	2035.25	15.33	2019.92	252.415	1137.89	629.616	622.39	0	7.226	126.62		0	8454.69	7	4	10	15	10	18	17	19	67.718	Women	8.02738	3	15	5	10	1
66	Control_Group	6432.46	721.31	452.7	154.57	35.96	78.08	0	78.08	0	0	0	0	1432.25	54.34	1377.91	346.188	1031.72	0	0	0	0	0		0	8586.02	2	3	7	10	8	12	9	13	72.6188	Men	7.0308	4	22	11	11	4
68	Educated_group	0	528.23	151	94.66	115.47	167.1	167.1	0	0	0	0	0	2794.55	147.92	2646.63	446.55	2200.08	0	0	0	0	0		250	3572.78	0	3	5	4	5	7	5	7	65.9932	Women	7.04723	1	11	6	5	1
70	Control_Group		2028.66	391.2	125.92	55.78	479.44	385.27	4.17	90	976.32	328.03	648.29	2685.49	27.48	2658.01	70.379	2587.63	0	0	0	0	325.4		0	5039.55	2	3	10	13	13	20	12	16	70.5435	Women	11.1047	3	11	5	6	1
73	Educated_group	3596.14	1303.19	359.2	353.95	68.62	520.42	520.42	0	0	1	1	0	1693.37	42.47	1650.9	122.637	1528.26	0	0	0	0	130.69		250	6973.39	-1	3	7	10	6	13	6	13	66.7105	Men	5.11157	3	13	3	10	0
75	Control_Group	0	288.11	109.2	61.14	39.02	2.84	0	2.84	0	75.91	75.91	0	614.77	14.56	600.211	36.6895	563.521	0	0	0	0	0		0	902.88	3	3	1	4	4	5	4	7	64.5394	Men	2.12457	1	8	1	7	1
79	Control_Group	660.85	1752.61	413.6	425.41	96.56	776.56	578.48	27.68	170.4	40.48	40.48	0	4680.11	245.44	4434.67	460.256	3974.41	0	0	0	0	162.06		0	7255.63	6	7	7	10	9	11	13	17	67.3183	Men	11.1869	3	16	6	10	4
80	Educated_group	565.83	1110.67	214.1	143.89	23.28	605.4	473.9	0	131.5	124	124	0	4252.16	0	4252.16	1312.44	2701.86	237.86	154.24	26.2	57.42	403.48		250	6582.14	-5	-6	10	9	7	5	5	3	66.152	Men	11.2197	3	20	10	10	4
81	Control_Group	3401.2	7913.71	293.9	25.23	93.52	7104.79	984.06	5619.13	501.6	396.27	396.27	0	1017.06	73.85	943.212	54.9425	637.8	250.469	247.213	1.534	1.7225	647.05		0	12979	0	17	16	10	14	15	16	27	72.4627	Men	11.2389	5	19	6	13	1
83	Control_Group	0	811.21	392.1	260.98	158.13	0	0	0	0	0	0	0	2338.35	19.36	2318.99	127.292	2191.7	0	0	0	0	0		0	3149.56	6	4	3	5	9	6	9	9	49.7522	Men	4.24367	3	19	5	14	2
84	Educated_group	615.35	721.36	389.4	82.39	32.78	184.74	178.44	6.3	0	32.05	32.05	0	964.108	0	964.108	290.178	673.93	0	0	0	0	0		250	2550.82	0	-1	1	1	1	0	1	0	66.2478	Women	8.25736	3	15	4	11	1
85	Educated_group	0	424.02	336.82	57.52	9.78	19.9	19.9	0	0	0	0	0	1994.51	18.76	1975.75	294.957	1562.4	118.389	118.389	0	0	0		250	2668.53	-2	-1	4	3	2	3	2	2	58.976	Men	7.26352	1	27	13	14	1
86	Educated_group	0	2872.03	451.88	51.46	0	1427.22	1427.22	0	0	941.47	114.02	827.45	4068.11	772.71	3295.4	29.5425	3247.78	18.08	0	18.08	0	0		250	7190.14	-4	-1	17	12	17	9	13	11	57.7331	Women	8.26283	4	11	7	4	0
87	Control_Group	3953.22	2183.3	282.4	115.18	108.46	1203.01	1185.13	17.88	0	474.25	474.25	0	2990.59	16.16	2974.43	277.282	2697.15	0	0	0	0	23.86		0	9150.97	5	8	6	4	7	6	11	12	64.5832	Men	14.2779	3	9	2	7	2
89	Educated_group	35377	1722.68	377.16	586.07	0	739.21	592	147.21	0	20.24	20.24	0	715.826	43.13	672.696	217.856	454.84	0	0	0	0	0		250	38065.5	-2	5	8	11	6	16	6	16	62.3847	Women	4.282	3	8	2	6	3
92	Control_Group	0	585.22	249.7	136.04	36.66	142.58	142.58	0	0	20.24	20.24	0	3508.4	34.57	3473.83	114.164	2927.6	432.069	409.864	4.095	18.11	0		0	4093.62	2	6	5	5	5	5	7	11	55.3374	Men	1.41273	1	14	6	8	1
93	Control_Group	0	2331.72	230.6	69.12	0	2032	0	0	2032	0	0	0	1583.87	0	1583.87	0	1582.39	1.48	0	0	1.48	380.02		0	4295.61	3	6	13	24	14	30	16	30	62.7077	Women	13.3525	3	17	7	10	0
94	Educated_group	816.56	1807.19	515.9	166.27	164.65	960.37	946.82	13.55	0	0	0	0	2543.58	29.78	2513.8	766.72	1747.08	0	0	0	0	0		250	5417.33	-4	5	6	8	2	10	2	13	54.1383	Men	4.282	2	20	6	14	1
95	Control_Group	0	785.75	80.7	367.24	68.29	194.27	188.69	5.58	0	75.25	75.25	0	332.76	0	332.76	223.534	109.226	0	0	0	0	0		0	1118.51	1	8	9	13	9	18	10	21	70.9596	Men	9.35524	3	7	2	5	2
97	Control_Group	1160.46	1500.29	287	129.4	30.56	1053.33	1049.06	4.27	0	0	0	0	4052.34	85.55	3966.79	349.448	3606.99	10.35	10.35	0	0	0		0	6713.09	5	-2	3	10	4	6	8	8	71.8439	Men	7.43053	3	9	6	3	0
98	Educated_group	2044.76	1348.56	639.4	348.96	102.1	163.17	160.4	2.77	0	94.93	94.93	0	2441.6	45.11	2396.49	591.869	1735.71	68.909	49.0725	6.095	13.7415	43.36		250	6128.28	-4	2	9	14	4	12	5	16	57.9849	Women	9.44832	3	22	6	16	2
99	Control_Group		2808.43	235.9	0	24.68	2518.85	2500.72	18.13	0	29	29	0	9400.79	79.42	9321.37	2306.85	6463.86	550.659	550.659	0	0	0		0	12209.2	1	2	18	34	16	37	19	36	67.2005	Women	9.45106	5	17	8	9	1
100	Control_Group	927.16	750.67	254.9	126.88	37.8	282.17	282.17	0	0	48.92	48.92	0	2022.42	0	2022.42	413.666	1607.03	1.7225	0	0	1.7225	0		0	3700.25	-1	2	4	14	2	18	3	16	62.653	Men	11.488	3	11	3	8	1
101	Educated_group	0	1749.09	100.6	0	28.08	6.06	0	6.06	0	1614.35	764.31	850.04	3050.98	0	3050.98	8.492	2894.59	147.9	147.9	0	0	145.2		250	5195.27	3	14	4	12	4	12	7	26	68.5421	Women	15.5455	3	8	3	5	0
102	Educated_group	0	548.79	430.6	0	92.61	25.58	19.9	5.68	0	0	0	0	1550.26	8.4	1541.86	898.611	594.178	49.066	9.256	36.816	2.994	0		250	2349.05	-3	-1	6	14	4	13	3	13	71.0445	Women	1.58795	3	9	5	4	2
103	Educated_group	0	730.16	378	340.52	11.64	0	0	0	0	0	0	0	3358.28	0	3358.28	424.548	2933.73	0	0	0	0	0		250	4338.44	-1	4	3	11	3	14	2	15	50.4011	Women	4.62697	3	13	3	10	0
105	Control_Group	7756.51	4318.17	829.9	536.73	583.27	2084.48	1217	471.48	396	283.79	283.79	0	3732.23	15.33	3716.9	1321.64	1633.81	761.454	759.732	1.7225	0	706.26		0	16513.2	0	-4	7	13	14	7	7	9	70.2888	Men	20.7803	3	16	9	7	3
106	Control_Group	0	823.43	331.6	190.06	216.87	84.9	0	84.9	0	0	0	0	3151.46	31.53	3119.93	1613.9	1348.49	157.533	157.533	0	0	0		0	3974.89	3	0	3	30	3	29	6	30	76.6927	Women	6.78166	9	20	10	10	7
108	Control_Group	0	537.71	181.7	213.99	70.52	71.5	0	0	71.5	0	0	0	4402.96	11.37	4391.59	318.091	3930.44	143.058	143.058	0	0	0		0	4940.67	3	9	7	4	7	9	10	13	54.705	Women	4.8898	3	12	7	5	3
114	Educated_group	0	199.44	145.13	15.46	32.29	6.56	0	6.56	0	0	0	0	1642.04	5.72	1636.32	66.471	1569.85	0	0	0	0	0		250	2091.48	-1	1	4	5	4	6	3	6	49.7139	Women	16.8542	1	19	8	11	0
115	Control_Group	0	3003.01	524.2	471.1	267.53	1314.48	1284.76	29.72	0	425.7	0	425.7	4063.39	0	4063.39	333.79	3393.21	336.389	293.075	35.454	7.861	718.33		0	7784.73	6	8	2	3	6	9	8	11	68.7146	Men	5.00479	1	12	4	8	3
116	Educated_group	0	425.17	373.8	0	51.37	0	0	0	0	0	0	0	3077.97	11.5	3066.47	280.819	2765.19	20.4555	20.4555	0	0	0		250	3753.14	1	2	7	18	6	18	8	20	65.3388	Women	5.11978	3	10	6	4	1
117	Control_Group	800.91	734.5	492.8	127.88	113.82	0	0	0	0	0	0	0	5435.87	79.56	5356.31	411.807	4944.5	0	0	0	0	0		0	6971.28	2	-3	4	11	6	13	6	8	60.115	Women	3.12115	2	8	2	6	1
118	Educated_group	0	2384.57	409.9	141.02	0	1833.65	1741.4	92.25	0	0	0	0	4226	0	4226	1237.89	2466.71	521.406	515.646	0	5.76	76.11		250	6936.68	-1	7	4	8	3	8	3	15	56.2108	Men	4.24093	5	22	9	13	3
120	Educated_group	1908.46	1430.79	268.3	46.38	38.44	154.68	149.56	5.12	0	922.99	621.96	301.03	2783.25	11.37	2771.88	329.088	2438.75	4.043	0	4.043	0	166.3		250	6538.8	2	2	8	4	12	13	10	6	65.0486	Women	11.2745	4	2	1	1	2
124	Educated_group	0	478.74	150.7	78.97	0	84.68	84.68	0	0	164.39	164.39	0	3020.53	0	3020.53	64.73	2952.39	3.406	0	3.406	0	0		250	3749.27	-8	-14	14	27	8	20	6	13	49.6071	Men	7.3128	3	12	4	8	0
127	Educated_group	0	3494.88	168	127.91	89.14	3051.99	132.16	4.73	2915.1	57.84	57.84	0	2234.08	10.52	2223.56	63.1325	2160.43	0	0	0	0	0		250	5978.96	1	-9	5	17	5	10	6	8	58.2971	Men	12.2793	3	17	6	11	1
128	Educated_group	0	477.12	374.05	32.26	26.61	3.72	0	3.72	0	40.48	40.48	0	1943.54	15.33	1928.21	83.52	1702.01	142.681	140.959	0	1.7225	0		250	2670.66	1	-3	4	10	5	16	5	7	68.1752	Men	2.27515	2	32	13	19	1
129	Control_Group	0	2010.32	349.6	188.66	28.24	1414.9	1414.9	0	0	28.92	28.92	0	4234.7	0	4234.7	353.512	3881.19	0	0	0	0	0		0	6245.02	-3	-8	7	25	7	23	4	17	44.0602	Women	7.33744	4	10	4	6	3
